# Supplementary material for: Machine Learning Methods for Mineralization-Based Biodegradation Prediction in Polyhydroxyalkanoate-Based Biopolymers: Insights from Lab-Scale Experiments
Source: Polymers (Basel). 2026 Apr 29;18(9):1076. doi: 10.3390/polym18091076 (PMC13165325; doi:10.3390/polym18091076)
Supplement: Supplementary file 1 [file polymers-18-01076-s001.zip]

Archive with 1 entries (1 files):
- polymers-4270052-supplementary.pdf
